# Supplementary material for: Computational Analysis of Periplasmic Protein-Mediated Resistance to Membrane Extraction of a Trimeric Autotransporter Adhesin Transmembrane Domain
Source: Comput Struct Biotechnol J. 2026 Apr 8;35(1):0045. doi: 10.34133/csbj.0045 (PMC13082670; doi:10.34133/csbj.0045)
Supplement: Supplementary 1 — Figs. S1 to S8 Tables S1 to S4 Texts S1 to S7 Movies S1 to S5 [file csbj.0045.f1.zip]

Archive with 6 entries (6 files):
- movie-S1-rev.mp4
- movie-S2-rev.mp4
- movie-S3-rev.mp4
- movie-S4-rev.mp4
- movie-S5-rev.mp4
- Revise_SI_TM-SMD.docx
